# Supplementary material for: Peatland Microbial Communities as Indicators of the Extreme Atmospheric Dust Deposition
Source: Water Air Soil Pollut. 2015 Mar 18;226(4):97. doi: 10.1007/s11270-015-2338-1 (PMC4363472; doi:10.1007/s11270-015-2338-1)
Supplement: Supplementary file 1 — Pearson correlation/significance matrix of particular elements and testate amoebae functional traits. Highly significant correlations exceeding 0.7 are presented in bold. Abbreviations: Met – Metabolism, BodSize – Body Size, PsdPos – Pseudostome Position, Psd/Body – Pseudostome Size – Body Size Ratio. (XLSX 13 kb) [file 11270_2015_2338_MOESM1_ESM.xlsx]

## Sheet: Suppl Table 1
Supplementary Table 1. Pearson correlation/significance matrix of particular elements and testate amoebae functional traits. Highly significant correlations exceeding 0.7 are bolded
	Al	Ti	Cr	Fe	Ni	Cu	As	Sr	Met	BodSiz	PsdPos	Psd/Body
Al (g kg-1)		2.7272e-14	4.5825e-07	0.47885	3.6381e-07	6.1277e-09	0.44278	6.0511e-06	0.55575	0.24225	0.0025702	0.00032262
Ti (mg kg-1)	0.99277		9.1723e-07	0.64171	4.1551e-07	1.5671e-08	0.52346	2.7162e-06	0.6911	0.2798	0.0043819	0.00080415
Cr (mg kg-1)	0.9199	0.91125		0.19077	2.8933e-09	9.9141e-08	0.49254	3.3922e-07	0.23008	0.63473	0.00041061	0.00017938
Fe (mg kg-1)	0.19089	0.12609	0.34491		0.19624	0.51491	0.00039906	0.47264	0.00045877	0.2245	0.02361	0.20799
Ni (mg kg-1)	0.92257	0.92104	0.96177	0.34095		1.0681e-07	0.35797	1.549e-08	0.18739	0.41308	0.00055819	0.0002341
Cu (mg kg-1)	0.95737	0.95113	0.93603	0.17579	0.93533		0.52387	4.595e-06	0.38396	0.30818	0.0043873	0.00044555
As (mg kg-1)	0.20655	0.17228	0.18509	0.77693	0.24622	0.17211		0.64991	0.010109	0.31975	0.23184	0.68451
Sr (mg kg-1)	0.88248	0.89573	0.92337	0.19354	0.95122	0.88722	0.12302		0.31691	0.48447	0.017377	0.0043084
Met	-0.15927	-0.1078	-0.31797	-0.77198	-0.34738	-0.23357	-0.62189	-0.2673		0.38555	0.15338	0.44542
BodSize	-0.31023	-0.28777	-0.12872	0.3216	-0.21994	-0.27198	0.26579	-0.1885	-0.23281		0.66078	0.317
PsdPos	0.69932	0.67164	0.77593	0.56152	0.76481	0.67158	0.31683	0.58466	-0.37415	-0.11897		7.6435e-05
Psd/Body	0.78426	0.75077	0.80313	0.3327	0.79481	0.77303	0.11021	0.67257	-0.20538	-0.26725	0.82743

## Sheet: Suppl Table 2
Supplementary Table 2. Results of permutation tests of each explanatory variable (number of permutations 999). Significance codes: 0 ‘***’ 0.001 ‘**’ 0.01 ‘*’ 0.05 ‘,’
	Var	F	Pr(>F)
Al	0.046954	4.3548	0.002	**
Ti	0.058793	5.4529	0.001	***
Ash	0.013434	1.246	0.263
Cr	0.042619	3.9528	0.008	**
Sr	0.011341	1.0518	0.366
Ni	0.030736	2.8507	0.024	*
Cu	0.022527	2.0893	0.071	,
As	0.026397	2.4482	0.04	*
Fe	0.012474	1.1569	0.303
Residual	0.075474
	0.340749
