# Supplementary material for: Peatland Microbial Communities as Indicators of the Extreme Atmospheric Dust Deposition
Source: Water Air Soil Pollut. 2015 Mar 18;226(4):97. doi: 10.1007/s11270-015-2338-1 (PMC4363472; doi:10.1007/s11270-015-2338-1)
Supplement: Supplementary file 2 — Result of permutation test of each explanatory variable (number of permutations 999). Significance codes: 0 ‘***’ 0.001 ‘**’ 0.01 ‘*’ 0.05 ‘,’ (XLSX 10 kb) [file 11270_2015_2338_MOESM2_ESM.xlsx]

## Sheet: Suppl Table 2
Supplementary Table 2. Results of permutation tests of each explanatory variable (number of permutations 999). Significance codes: 0 ‘***’ 0.001 ‘**’ 0.01 ‘*’ 0.05 ‘,’
	Var	F	Pr(>F)
Al	0.046954	4.3548	0.002	**
Ti	0.058793	5.4529	0.001	***
Ash	0.013434	1.246	0.263
Cr	0.042619	3.9528	0.008	**
Sr	0.011341	1.0518	0.366
Ni	0.030736	2.8507	0.024	*
Cu	0.022527	2.0893	0.071	,
As	0.026397	2.4482	0.04	*
Fe	0.012474	1.1569	0.303
Residual	0.075474
	0.340749
